# Supplementary material for: Peptides derived from the SARS-CoV-2 receptor binding motif bind to ACE2 but do not block ACE2-mediated host cell entry or pro-inflammatory cytokine induction
Source: PLoS One. 2021 Nov 18;16(11):e0260283. doi: 10.1371/journal.pone.0260283 (PMC8601423; doi:10.1371/journal.pone.0260283)
Supplement: S1 Data — (XLSX) [file pone.0260283.s011.xlsx]

## Sheet: Sheet1
C-FITC Peptides	G Factor 1.3										Peptide Only					Normalised to Peptide Only Control
ACE2 Protein Concentration (µM)	6	3	1.5	0.75	0.375	0.1875	0.09375	0.046875	0.0234375	0.0117188	0	Buffers only				ACE2 Protein Concentration (µM)	6	3	1.5	0.75	0.375	0.1875	0.09375	0.046875	0.0234375	0.0117188
RBD-2A E484-Y508 N=1	325	332	287	243	216	195	210	196	199	191	189	426				RBD-2A E484-Y508 N=1	136	143	98	54	27	6	21	7	10	2
RBD-2A E484-Y508 N=2	326	341	282	238	211	208	192	173	180	190	179	451				RBD-2A E484-Y508 N=2	147	162	103	59	32	29	13	-6	1	11
RBD-2A E484-Y508 N=3	338	335	275	236	211	205	198	193	185	203	183	469				RBD-2A E484-Y508 N=3	155	152	92	53	28	22	15	10	2	20
																MEAN	146	152.333	97.6667	55.3333	29	19	16.3333	3.66667	4.33333	11
																STDEV	9.53939	9.50438	5.50757	3.21455	2.64575	11.7898	4.16333	8.5049	4.93288	9
																SEM	5.50757	5.48736	3.1798	1.85592	1.52753	6.80686	2.4037	4.91031	2.848	5.19615
																Sample No.	3	3	3	3	3	3	3	3	3	3
C-FITC Peptides	G Factor 1.3
ACE2 Protein Concentration (µM)	6	3	1.5	0.75	0.375	0.1875	0.09375	0.046875	0.0234375	0.0117188	0	Buffers only				ACE2 Protein Concentration (µM)	6	3	1.5	0.75	0.375	0.1875	0.09375	0.046875	0.0234375	0.0117188
RBD-2B F486-Y505 N=1	342	344	260	209	181	172	151	146	146	144	144	450				RBD-2B F486-Y505 N=1	198	200	116	65	37	28	7	2	2	0
RBD-2B F486-Y505 N=2	317	322	249	184	157	141	135	128	125	130	116	427				RBD-2B F486-Y505 N=2	201	206	133	68	41	25	19	12	9	14
RBD-2B F486-Y505 N=3	316	321	253	189	154	141	134	128	125	118	116	475				RBD-2B F486-Y505 N=3	200	205	137	73	38	25	18	12	9	2
																MEAN	199.667	203.667	128.667	68.6667	38.6667	26	14.6667	8.66667	6.66667	5.33333
																STDEV	1.52753	3.21455	11.1505	4.04145	2.08167	1.73205	6.65833	5.7735	4.04145	7.57188
																SEM	0.881917	1.85592	6.43774	2.33333	1.20185	1	3.84419	3.33333	2.33333	4.37163
																Sample No.	3	3	3	3	3	3	3	3	3	3
C-FITC Peptides	G Factor 1.3
ACE2 Protein Concentration (µM)	6	3	1.5	0.75	0.375	0.1875	0.09375	0.046875	0.0234375	0.0117188	0	Buffers only				ACE2 Protein Concentration (µM)	6	3	1.5	0.75	0.375	0.1875	0.09375	0.046875	0.0234375	0.0117188
RBD2A-Sc N=1	207	183	146	125	126	89	124	132	116	121	107	404				RBD2A-Sc N=1	100	76	39	18	19	-18	17	25	9	14
RBD2A-Sc N=2	213	188	144	130	137	131	132	125	128	123	116	419				RBD2A-Sc N=2	97	72	28	14	21	15	16	9	12	7
RBD2A-Sc N=3	218	193	156	136	143	136	132	129	133	129	105	583				RBD2A-Sc N=3	113	88	51	31	38	31	27	24	28	24
																MEAN	103.333	78.6667	39.3333	21	26	9.33333	20	19.3333	16.3333	15
																STDEV	8.5049	8.32666	11.5036	8.88819	10.4403	24.9867	6.08276	8.96289	10.2144	8.544
																SEM	4.91031	4.8074	6.64162	5.1316	6.02771	14.4261	3.51188	5.17472	5.89727	4.93288
																Sample No.	3	3	3	3	3	3	3	3	3	3
C-FITC Peptides	G Factor 1.3
GST Protein Concentration (µM)	6	3	1.5	0.75	0.375	0.1875	0.09375	0.046875	0.0234375	0.0117188	0	Buffers only				GST Protein Concentration (µM)	6	3	1.5	0.75	0.375	0.1875	0.09375	0.046875	0.0234375	0.0117188
RBD-2A E484-Y508 N=1	184	185	184	191	194	187	192	187	188	184	189	426				RBD-2A E484-Y508 N=1	-5	-4	-5	2	5	-2	3	-2	-1	-5
RBD-2A E484-Y508 N=2	189	172	181	187	178	185	180	187	183	195	179	451				RBD-2A E484-Y508 N=2	10	-7	2	8	-1	6	1	8	4	16
RBD-2A E484-Y508 N=3	167	171	175	176	172	184	185	181	175	174	183	469				RBD-2A E484-Y508 N=3	-16	-12	-8	-7	-11	1	2	-2	-8	-9
																MEAN	-3.66667	-7.66667	-3.66667	1	-2.33333	1.66667	2	1.33333	-1.66667	0.666667
																STDEV	13.0512	4.04145	5.1316	7.54983	8.0829	4.04145	1	5.7735	6.02771	13.4288
																SEM	7.5351	2.33333	2.96273	4.3589	4.66667	2.33333	0.57735	3.33333	3.4801	7.75314
																Sample No.	3	3	3	3	3	3	3	3	3	3
C-FITC Peptides	G Factor 1.3
GST Protein Concentration (µM)	6	3	1.5	0.75	0.375	0.1875	0.09375	0.046875	0.0234375	0.0117188	0	Buffers only				GST Protein Concentration (µM)	6	3	1.5	0.75	0.375	0.1875	0.09375	0.046875	0.0234375	0.0117188
RBD-2B F486-Y505 N=1	140	131	138	139	145	134	134	131	129	130	144	450				RBD-2B F486-Y505 N=1	-4	-13	-6	-5	1	-10	-10	-13	-15	-14
RBD-2B F486-Y505 N=2	126	111	125	120	117	121	120	116	117	117	116	427				RBD-2B F486-Y505 N=2	10	-5	9	4	1	5	4	0	1	1
RBD-2B F486-Y505 N=3	127	134	123	121	122	117	118	114	113	117	116	475				RBD-2B F486-Y505 N=3	11	18	7	5	6	1	2	-2	-3	1
																MEAN	5.66667	0	3.33333	1.33333	2.66667	-1.33333	-1.33333	-5	-5.66667	-4
																STDEV	8.3865	16.0935	8.14453	5.50757	2.88675	7.76745	7.57188	7	8.32666	8.66025
																SEM	4.84195	9.29157	4.70225	3.1798	1.66667	4.48454	4.37163	4.04145	4.8074	5
																Sample No.	3	3	3	3	3	3	3	3	3	3
C-FITC Peptides	G Factor 1.3
GST Protein Concentration (µM)	6	3	1.5	0.75	0.375	0.1875	0.09375	0.046875	0.0234375	0.0117188	0	Buffers only				GST Protein Concentration (µM)	6	3	1.5	0.75	0.375	0.1875	0.09375	0.046875	0.0234375	0.0117188
RBD2A-Sc N=1	120	113	112	113	113	112	105	109	101	108	107	404				RBD2A-Sc N=1	13	6	5	6	6	5	-2	2	-6	1
RBD2A-Sc N=2	124	116	116	115	119	115	112	114	113	111	116	419				RBD2A-Sc N=2	8	0	0	-1	3	-1	-4	-2	-3	-5
RBD2A-Sc N=3	125	121	130	121	122	124	119	121	123	117	105	583				RBD2A-Sc N=3	20	16	25	16	17	19	14	16	18	12
																MEAN	13.6667	7.33333	10	7	8.66667	7.66667	2.66667	5.33333	3	2.66667
																STDEV	6.02771	8.0829	13.2288	8.544	7.37111	10.2632	9.86577	9.45163	13.0767	8.62168
																SEM	3.4801	4.66667	7.63763	4.93288	4.25572	5.92546	5.696	5.4569	7.54983	4.97773
																Sample No.	3	3	3	3	3	3	3	3	3	3
C-FITC Peptides	G Factor 1.15
ACE2 Protein Concentration (µM)	6	3	1.5	0.75	0.375	0.1875	0.09375	0.046875	0.0234375	0.0117188	0	Buffers only				ACE2 Protein Concentration (µM)	6	3	1.5	0.75	0.375	0.1875	0.09375	0.046875	0.0234375	0.0117188
RBD-1 S443-K458 N=1	91	91	89	84	71	66	54	49	50	46	47	285				RBD-1 S443-K458 N=1	44	44	42	37	24	19	7	2	3	-1
RBD-1 S443-K458 N=2	98	98	93	90	75	66	60	53	50	48	44	254				RBD-1 S443-K458 N=2	54	54	49	46	31	22	16	9	6	4
RBD-1 S443-K458 N=3	90	92	91	107	78	71	65	60	59	38	44	272				RBD-1 S443-K458 N=3	46	48	47	63	34	27	21	16	15	-6
																MEAN	48	48.6667	46	48.6667	29.6667	22.6667	14.6667	9	8	-1
																STDEV	5.2915	5.03322	3.60555	13.2035	5.1316	4.04145	7.0946	7	6.245	5
																SEM	3.05505	2.90593	2.08167	7.62306	2.96273	2.33333	4.09607	4.04145	3.60555	2.88675
																Sample No.	3	3	3	3	3	3	3	3	3	3
C-FITC Peptides	G Factor 1.15
GST Protein Concentration (µM)	6	3	1.5	0.75	0.375	0.1875	0.09375	0.046875	0.0234375	0.0117188	0	Buffers only				GST Protein Concentration (µM)	6	3	1.5	0.75	0.375	0.1875	0.09375	0.046875	0.0234375	0.0117188
RBD-1 S443-K458 N=1	63	64	62	61	61	63	58	57	58	56	55	303				RBD-1 S443-K458 N=1	8	9	7	6	6	8	3	2	3	1
RBD-1 S443-K458 N=2	79	72	71	72	74	70	70	67	67	69	66	312				RBD-1 S443-K458 N=2	13	6	5	6	8	4	4	1	1	3
RBD-1 S443-K458 N=3	92	74	66	64	65	62	60	60	62	60	57	254				RBD-1 S443-K458 N=3	35	17	9	7	8	5	3	3	5	3
																MEAN	18.6667	10.6667	7	6.33333	7.33333	5.66667	3.33333	2	3	2.33333
																STDEV	14.3643	5.68624	2	0.57735	1.1547	2.08167	0.57735	1	2	1.1547
																SEM	8.29324	3.28295	1.1547	0.333333	0.666667	1.20185	0.333333	0.57735	1.1547	0.666667
																Sample No.	3	3	3	3	3	3	3	3	3	3
