# Supplementary material for: Peptides derived from the SARS-CoV-2 receptor binding motif bind to ACE2 but do not block ACE2-mediated host cell entry or pro-inflammatory cytokine induction
Source: PLoS One. 2021 Nov 18;16(11):e0260283. doi: 10.1371/journal.pone.0260283 (PMC8601423; doi:10.1371/journal.pone.0260283)
Supplement: S2 Data — (XLSX) [file pone.0260283.s012.xlsx]

## Sheet: Sheet1
								S1	S1	S1										S1	S1	S1
					RBM1	RBM2B	RBM2A-Sc	RBM1	RBM2B	RBM2A-Sc							RBM1	RBM2B	RBM2A-Sc	RBM1	RBM2B	RBM2A-Sc
	IL-1B	Control	S1	Vehicle	10	10	10	10	10	10			VCAM-1	Control	S1	Vehicle	10	10	10	10	10	10
		1.08996	3.05	1.69793	0.785007	0.86	1.15451	2.46532	2.09257	2.0241				1.02125	5.79108	1.16945	0.507273	0.5	1.01139	3.64731	1.05434	3.20502
		1.76697	2.42	0.738555	0.573465	1.22	0.370175	1.4879	10.8964	2.14025				0.525162	4.93084	0.627346	0.447151	0.73	1.0216	2.00393	33.5289	2.89755
		0.249788	2.99	1.37724	0.972842	1.47	0.917817	3.32022	16.7232	1.7935				0.634562	5.88415	5.47301	0.567162	1.48	1.09265	4.05115	33.6337	5.93124
		1.08921	2.46	1.12255	2.77652	0.97	1.60913	7.14175	4.15504	12.6125				0.68555	8.71097	6.8868	1.05142	1.91	1.55007	19.56	19.8066	30.3649
		1.98863	13.02	0.544037	1.51653	0.53	2.27565	3.73178	3.08199	3.93654				0.478415	38.0766	5.23915	1.5415	1.54	2.3075	28.3526	16.1382	17.4766
		1.87161	9.24	0.977235	1.27658	1.58	1.0075	0.981706		1.54642				2.40883	26.4342	1.14896	2.00949	1.36	1.64699	10.7325		10.1321
		1.07458	1.62	2.59148	1.50137	0.52	2.46191							0.580889	9.23962	2.11159	1.59254	0.35	1.38064
		0.69077	5.55	0.848671	1.01732		0.928052							2.53034	20.848	1.38928	2.00602		3.75636
		0.967856	4.07518	1.20946										0.221505	10.157	4.43339
		0.688183	4.39348	1.16907										0.314779	26.9537	3.97487
		1.62379	5.4259											3.81692	22.1143
		0.397042	2.42648											0.279401	5.27039
		0.595579	3.7734											0.237732	19.0327
		0.88722	2.23281											2.2798	11.0266
		0.368916	2.26241											0.118045	8.99678
	MEAN	1.02334	4.32931	1.22762	1.30245	1.02143	1.34059	3.18811	7.38984	4.00888			MEAN	1.07555	14.8978	3.24539	1.21532	1.12429	1.7209	11.3912	20.8323	11.6679
	STDEV	0.562056	3.08119	0.580351	0.681181	0.42314	0.721111	2.20117	6.25479	4.29953			STDEV	1.12357	10.0678	2.22186	0.659328	0.593994	0.927726	10.5529	13.5953	10.6501
	SEM	0.145122	0.795559	0.183523	0.240834	0.159932	0.254951	0.898622	2.79723	1.75527			SEM	0.290106	2.5995	0.702614	0.233108	0.224509	0.328001	4.3082	6.08002	4.3479
	Sample No.	15	15	10	8	7	8	6	5	6			Sample No.	15	15	10	8	7	8	6	5	6
								S1	S1	S1										S1	S1	S1
					RBM1	RBM2B	RBM2A-Sc	RBM1	RBM2B	RBM2A-Sc							RBM1	RBM2B	RBM2A-Sc	RBM1	RBM2B	RBM2A-Sc
	IL-6	Control	S1	Vehicle	10	10	10	10	10	10			MCP-1	Control	S1	Vehicle	10	10	10	10	10	10
		0.906925	1.18473	0.941515	0.831366	0.52	1.16761	0.812002	0.023366	1.19008				1.43572	0.249529	1.36016	0.800114	0.84	1.35217	1.52233	1.48121	1.55162
		0.736397	1.37559	0.39737	0.779195	1.27	0.916086	0.694264	1.53215	0.778115				0.928696	1.5958	0.966457	0.6992	0.33	0.974192	1.60801	2.89543	1.47404
		0.577966	1.23077	1.06552	1.00979	0.69	1.10118	0.793089	2.95377	0.917993				0.949196	2.23423	1.08056	1.17918	0.21	0.981648	1.14733	3.81393	1.57383
		1.19877	1.15834	0.977762	0.690185	0.69	1.00177	1.53056	2.95756	2.40586				1.4941	2.29545	1.3682	1.33032	0.2	1.07794	2.29943	3.52525	3.45881
		1.09928	2.48295	0.669918	0.597105	0.59	0.617947	3.62859	1.78374	2.60978				0.96278	3.75101	0.626019	0.707979	0.07	0.993284	4.67099	2.95924	7.14886
		2.00702	2.00772	0.890419	0.734613	0.75	0.863672	1.21034						1.54947	2.79874	0.725113	0.706753	0.14	0.75643	1.89176		3.31892
		0.990381	0.847659	1.04685	0.678799	0.65	1.09396							0.513444	1.39308	0.761955	0.544981	0.38	0.572076
		0.994508	1.45302	0.759202	0.995543									0.830918	2.42802	0.78992	0.425809		0.644735
		1.51983	1.14902	1.38742										0.676765	1.90756	1.79904
		0.628467	3.65256	1.53625										0.410009	4.26554	1.79095
		1.31258	3.2839											1.692	4.19081
		0.954892	1.93711											0.503732	1.66351
		0.612979	2.79997											0.463206	3.56086
		1.02734	1.19699											1.22029	2.08888
		0.373948	2.30843											0.366841	2.28347
	MEAN	0.996085	1.87125	0.967222	0.789574	0.737143	0.966032	1.44481	1.85012	1.58037			MEAN	0.933145	2.4471	1.12684	0.799292	0.31	0.91906	2.18997	2.93501	3.08768
	STDEV	0.411451	0.864117	0.329886	0.148798	0.246625	0.187384	1.11532	1.21316	0.862527			STDEV	0.451863	1.10858	0.433631	0.306452	0.256515	0.252811	1.27498	0.899523	2.18813
	SEM	0.106236	0.223114	0.104319	0.0526082	0.0932154	0.0708245	0.455329	0.542541	0.385734			SEM	0.116671	0.286235	0.137126	0.108347	0.0969536	0.0893823	0.520509	0.402279	0.893299
	Sample No.	15	15	10	8	7	8	6	5	6			Sample No.	15	15	10	8	7	8	6	5	6
