# Supplementary material for: Peptides derived from the SARS-CoV-2 receptor binding motif bind to ACE2 but do not block ACE2-mediated host cell entry or pro-inflammatory cytokine induction
Source: PLoS One. 2021 Nov 18;16(11):e0260283. doi: 10.1371/journal.pone.0260283 (PMC8601423; doi:10.1371/journal.pone.0260283)
Supplement: S3 Data — (XLSX) [file pone.0260283.s013.xlsx]

## Sheet: Sheet1
N = 1								N = 2								N = 3
uM	Technical Replicates							uM	Technical Replicates							uM	Technical Replicates								% Inhibition	n = 9, N = 3
Vehicle control	1	2	3	Average	% Diff. vs Vehicle	% Inhibition		Vehicle control	1	2	3	Average	% Diff. vs Vehicle	% Inhibition		Vehicle control	1	2	3	Average	% Diff. vs Vehicle	% Inhibition			MEAN	STDEV	SEM
300	80678	77710	82188	80192				300	59350	30488	59032	49623.3				300	61866	67746	54002	61204.7				RBD2A-Sc	MEAN % Inhibition	STDEV	SEM	N
100	69156	63014	72904	68358				100	31560	34778	54562	40300				100	63522	52908	58494	58308				300	9.17631	7.72839	4.46199	3
30	78066	67788	72948	72934				30	58128	74430	41352	57970				30	67686	65910	57174	63590				100	-6.4306	6.81678	3.93567	3
10	67018	65220	65322	65853.3				10	49700	35474	43652	42942				10	58422	58496	46120	54346				30	7.02769	12.3285	7.11787	3
3	74242	61772	71094	69036				3	51464	50564	49378	50468.7				3	54902	65360	69340	63200.7				10	2.73978	2.3581	1.36145	3
1	65626	66420	66832	66292.7				1	41374	47308	38984	42555.3				1	62908	53060	64602	60190				3	5.33803	7.06887	4.08122	3
RBD2A-Sc								RBD2A-Sc								RBD2A-Sc								1	-5.32597	7.32059	5.17644	2
300	88628	77782	73552	79987.3	99.7448	0.255221		300	34604	58784	34888	42758.7	86.1665	13.8335		300	47828	51580	59528	52978.7	86.5598	13.4402		RBD2B
100	70754	74838	73526	73039.3	106.848	-6.84826		100	55410	44612	36630	45550.7	113.029	-13.0289		100	62366	65360	46174	57966.7	99.4146	0.585397		300	19.2788	21.1709	12.2231	3
30	76964	76418	78000	77127.3	105.749	-5.74949		30	48468	43230	49426	47041.3	81.1477	18.8523		30	54112	59660	61774	58515.3	92.0197	7.98029		100	1.89804	15.5405	8.97231	3
10	69028	60906	67166	65700	99.7672	0.232841		10	31504	41620	49372	40832	95.0864	4.9136		10	56630	55776	45622	52676	96.9271	3.0729		30	15.9919	15.1742	8.76083	3
3	69182	76144	65376	70234	101.735	-1.73533		3	48794	43800	40034	44209.3	87.5976	12.4024		3	59280	50790	69394	59821.3	94.653	5.34699		10	4.11092	17.0804	9.86136	3
1								1	55202	27300	58572	47024.7	110.502	-10.5024		1	68744	54128	57968	60280	100.15	-0.149526		3	12.5574	20.4239	11.7917	3
RBD2B								RBD2B								RBD2B								1	3.15435	18.8466	10.8811	3
300	78576	78226	62236	73012.7	91.0473	8.95268		300	34040	33306	16570	27972	56.3686	43.6314		300	49634	61008	63328	57990	94.7477	5.25232		RBD1
100	75358	70852	67010	71073.3	103.972	-3.97222		100	44022	18504	34776	32434	80.4814	19.5186		100	63896	60980	67282	64052.7	109.852	-9.85228		300	16.5516	18.4213	10.6356	3
30	77618	61132	67620	68790	94.3182	5.68185		30	41260	39938	34598	38598.7	66.5839	33.4161		30	66914	46048	60872	57944.7	91.1223	8.87771		100	-0.372862	15.948	9.20757	3
10	61330	72998	78272	70866.7	107.613	-7.61288		10	32916	40414	24954	32761.3	76.2921	23.7079		10	59438	59172	50562	56390.7	103.762	-3.76231		30	10.9092	23.6724	13.6673	3
3	71264	74772	77778	74604.7	108.066	-8.06632		3	34202	26610	40970	33927.3	67.2245	32.7755		3	57882	52966	54176	55008	87.0371	12.9629		10	5.71914	16.8772	9.74405	3
1	73732	78046	76680	76152.7	114.873	-14.8734		1	39518	33006	26130	32884.7	77.2751	22.7249		1	41042	69408	67210	59220	98.3884	1.61156		3	16.9566	19.0985	11.0265	3
RBD1								RBD1								RBD1								1	15.7756	34.9921	20.2027	3
300	79796	70364	60364	70174.7	87.5083	12.4917		300	33180	22790	38318	31429.3	63.3358	36.6642		300	43536	69842	69320	60899.3	99.5011	0.498873		RBD 1+2B
100	78750	73054	83054	78286	114.524	-14.5235		100	49330	20590	30538	33486	83.0918	16.9082		100	63892	76902	40258	60350.7	103.503	-3.50324		300	5.0801	10.3415	5.97069	3
30	75072	83460	83460	80664	110.599	-10.5986		30	56126	25536	29166	36942.7	63.7272	36.2728		30	49062	59904	68348	59104.7	92.9465	7.05352		100	9.01273	2.43469	1.40567	3
10	64498	71156	71156	68936.7	104.682	-4.68212		10	35598	30012	30762	32124	74.8079	25.1921		10	45202	58130	65172	56168	103.353	-3.35259		30	-3.86382	8.1567	4.70927	3
3	58036	83230	63230	68165.3	98.7388	1.26118		3	32160	36464	24914	31179.3	61.7796	38.2204		3	47448	59494	61068	56003.3	88.6119	11.3881		10	-6.36373	2.33886	1.35034	3
1	56566	88908	68908	71460.7	107.796	-7.79573		1	21222	16322	18652	18732	44.018	55.982		1	69442	57968	54712	60707.3	100.86	-0.8595		3	14.9871	18.6453	10.7649	3
RBD 1+2B								RBD 1+2B								RBD 1+2B								1	-0.632034	8.6532	4.99592	3
300	65232	81512	86162	77635.3	96.8118	3.18818		300	20446	53988	50264	41566	83.763	16.237		300	55886	65882	69530	63766	104.185	-4.18487
100	94120	48068	49232	63806.7	93.3419	6.65808		100	32956	38176	35840	35657.3	88.4797	11.5203		100	44358	63178	51890	53142	91.1402	8.85985		sACE2	99.9504	0.012464	0.00719612	3
30	95580	78448	72764	82264	112.792	-12.7924		30	58504	41182	68664	56116.7	96.8029	3.19706		30	64068	59514	70996	64859.3	101.996	-1.99612
10	78696	73526	62950	71724	108.915	-8.91476		10	27200	49590	59580	45456.7	105.856	-5.85596		10	67468	50172	52442	56694	104.32	-4.32047
3	76876	72726	55028	68210	98.8035	1.19648		3	32494	35844	28258	32198.7	63.7993	36.2007		3	52092	64706	58462	58420	92.4357	7.56427
1	79438	68416	58656	68836.7	103.838	-3.83753		1	42938	37836	56116	45630	107.225	-7.2251		1	59710	44948	59360	54672.7	90.8335	9.16653
sACE2	36	34	28	32.6667	0.0407356	99.9593		sACE2	45	21	29	31.6667	0.0638141	99.9362		sACE2	16	38	27	27	0.0441143	99.9559
